# Supplementary material for: Sexual dimorphism in trait variability and its eco-evolutionary and statistical implications
Source: eLife. 2020 Nov 17;9:e63170. doi: 10.7554/eLife.63170 (PMC7704105; doi:10.7554/eLife.63170)
Supplement: Figure 4—source data 1. [file elife-63170-fig4-data1.csv.zip › Figure 4 source data 1.csv]

parameter_group	counts	procedure	GroupingTerm	lnCVR	lnCVR_lower	lnCVR_upper	lnCVR_se	lnVR	lnVR_lower	lnVR_upper	lnVR_se	lnRR	lnRR_lower	lnRR_upper	lnRR_se
pre-pulse inhibition	5	Acoustic Startle and Pre-pulse Inhibition (PPI)	Behaviour	0.023296257	-0.080256279	0.126848792	0.037050658	0.009102761	-0.036463993	0.054669514	0.014343062	-0.005215575	-0.04271264	0.03228149	0.012809239
B cells	4	Immunophenotyping	Immunology	-0.093895867	-0.250002006	0.062210271	0.042697209	-0.099533657	-0.206800139	0.007732826	0.025013161	-0.002628094	-0.129822967	0.124566779	0.039301756
cd4 nkt	6	Immunophenotyping	Immunology	-0.028768776	-0.05669866	-8.39E-04	0.010163351	-0.201874583	-0.310229373	-0.093519793	0.033116124	-0.234445023	-0.400526574	-0.068363471	0.063350106
cd4 t	7	Immunophenotyping	Immunology	-0.150738702	-0.242797622	-0.058679783	0.036069004	-0.169921253	-0.262944965	-0.076897541	0.034832437	-0.003124184	-0.041156426	0.034908058	0.01489891
cd8 nkt	6	Immunophenotyping	Immunology	-0.042440226	-0.078204586	-0.006675866	0.011922335	-0.030044191	-0.182359423	0.122271041	0.053376531	0.00353724	-0.057374881	0.06444936	0.020527197
cd8 t	7	Immunophenotyping	Immunology	-0.122368146	-0.217997584	-0.026738709	0.035872677	-0.158169754	-0.234257873	-0.082081635	0.027022923	-0.04158062	-0.051039143	-0.032122097	0.002311864
cdcs	2	Immunophenotyping	Immunology	-0.03629474	-0.358863694	0.286274215	0.025386727	0.108024766	-0.056571794	0.272621326	0.01295403	0.164254054	-0.170152013	0.498660121	0.026318328
dn nkt	6	Immunophenotyping	Immunology	-0.06193714	-0.135938002	0.012063721	0.025774584	-0.15721286	-0.281434206	-0.032991514	0.044716269	-0.172710528	-0.290635646	-0.05478541	0.044103371
dn t	7	Immunophenotyping	Immunology	-0.079612715	-0.18444808	0.02522265	0.042006303	-0.242103772	-0.343167843	-0.141039701	0.040631421	-0.22981471	-0.251970801	-0.207658619	0.00723731
eosinophils	3	Hematology	Hematology	-0.066222492	-0.280663102	0.148218119	0.032585909	-0.015411249	-0.40516518	0.374342682	0.08653658	-0.004242184	-0.240920558	0.23243619	0.050809336
follicular b cells	2	Immunophenotyping	Immunology	-0.116007683	-0.725669204	0.493653838	0.047981402	-0.105019352	-0.694636426	0.484597722	0.04640387	0.005242705	-0.187238144	0.197723554	0.015148571
luc	2	Hematology	Hematology	0.018043567	-0.203846424	0.239933558	0.017463121	0.265703503	-1.225135771	1.756542776	0.117331595	0.221549651	-1.413638891	1.856738192	0.128692129
lymphocytes	2	Hematology	Hematology	0.080522983	-2.261812822	2.422858789	0.184345826	0.155015902	-1.089270619	1.399302422	0.097927473	0.060214444	-1.013128716	1.133557604	0.084473939
monocytes	3	Hematology	Hematology	-0.021467726	-0.203370611	0.16043516	0.04206047	0.078487622	-0.181100496	0.338075739	0.0585593	0.102519341	-0.148337539	0.353376221	0.057143817
neutrophils	3	Hematology	Hematology	0.258744588	0.013080312	0.504408864	0.055751556	0.379980529	-0.206044621	0.966005679	0.131798008	0.131937216	-0.266932386	0.530806818	0.092433609
nk cells	6	Immunophenotyping	Immunology	-0.041477169	-0.096040586	0.013086248	0.020041138	0.015653314	-0.070378945	0.101685574	0.031548718	0.047175736	-0.016221333	0.110572805	0.023183053
nkt cells	4	Immunophenotyping	Immunology	0.003375669	-0.106989043	0.113740381	0.02946609	-0.245870515	-0.445233337	-0.046507694	0.042673771	-0.182335471	-0.323394607	-0.041276335	0.031458038
percentage of live gated events	2	Immunophenotyping	Immunology	-0.093493329	-0.303733965	0.116747307	0.016546297	-0.041260624	-0.141444316	0.058923069	0.007884628	0.050094092	0.008119135	0.092069049	0.003303501
response amplitude	10	Acoustic Startle and Pre-pulse Inhibition (PPI)	Behaviour	0.033314676	-0.012758525	0.079387877	0.020294694	0.254927376	0.196978656	0.312876097	0.025500268	0.20160617	0.110813648	0.292398692	0.040116385
t cells	3	Immunophenotyping	Immunology	-0.133870079	-0.275028437	0.007288278	0.032659419	-0.124078626	-0.412010368	0.163853115	0.066861107	-5.75E-04	-0.166320078	0.165170231	0.037423303
12khz-evoked abr threshold	1	Auditory Brain Stem Response	Hearing	0.053865462	-0.005682968	0.113413892	0.03038241	0.086964946	0.006580225	0.167349666	0.041013366	0.002485088	-0.021450356	0.026420532	0.012212186
18khz-evoked abr threshold	1	Auditory Brain Stem Response	Hearing	0.02382414	-0.033180949	0.080829229	0.029084764	0.025026571	-0.048845032	0.098898175	0.037690286	-0.020076295	-0.04315078	0.002998189	0.011772913
24khz-evoked abr threshold	1	Auditory Brain Stem Response	Hearing	0.051812734	-0.01482423	0.118449699	0.033999076	-0.089151027	-0.332199767	0.153897713	0.124006738	-0.022453628	-0.044416301	-4.91E-04	0.011205651
30khz-evoked abr threshold	1	Auditory Brain Stem Response	Hearing	0.017093264	-0.053318739	0.087505268	0.035925152	-0.034479745	-0.101790098	0.032830607	0.034342648	-0.049787359	-0.074819711	-0.024755006	0.012771843
6khz-evoked abr threshold	1	Auditory Brain Stem Response	Hearing	-0.00776782	-0.041858203	0.026322562	0.017393372	0.014168194	-0.018997309	0.047333697	0.016921486	0.018404328	0.005689721	0.031118936	0.006487164
alanine aminotransferase	1	Clinical Chemistry	Physiology	-0.068421686	-0.189501981	0.05265861	0.061776796	0.058517925	-0.132250747	0.249286597	0.097332744	0.1069442	0.03199344	0.181894959	0.038240886
albumin	1	Clinical Chemistry	Physiology	0.113307996	0.045147535	0.181468457	0.034776384	0.055999478	-0.008067828	0.120066784	0.032688002	-0.056784017	-0.073208325	-0.04035971	0.008379903
alkaline phosphatase	1	Clinical Chemistry	Physiology	0.104364894	0.045158519	0.163571268	0.030207889	-0.311247086	-0.398016379	-0.224477792	0.044270861	-0.421603166	-0.469483186	-0.373723146	0.02442903
alpha-amylase	1	Clinical Chemistry	Physiology	0.038340675	-0.042341855	0.119023204	0.041165312	0.279556565	0.161577659	0.397535471	0.060194426	0.224698658	0.179315128	0.270082189	0.023155288
area under glucose response curve	1	Intraperitoneal glucose tolerance test (IPGTT)	Metabolism	-0.153172331	-0.221055121	-0.085289542	0.034634713	0.274839636	0.195089502	0.354589771	0.040689592	0.435773824	0.365588161	0.505959486	0.03580967
aspartate aminotransferase	1	Clinical Chemistry	Physiology	0.011916462	-0.122828741	0.146661665	0.068748816	-0.056696784	-0.245777901	0.132384333	0.09647173	-0.058557662	-0.133177734	0.01606241	0.038072165
basophil cell count	1	Hematology	Hematology	-0.091793132	-0.202248713	0.018662449	0.056355924	0.203126545	-0.013154858	0.419407947	0.110349682	0.267577214	0.064302843	0.470851585	0.10371332
basophil differential count	1	Hematology	Hematology	-0.093473932	-0.178751217	-0.008196647	0.043509618	-0.063951068	-0.282806584	0.154904449	0.11166303	-0.015633879	-0.110231041	0.078963283	0.048264745
bmc/body weight	1	Body Composition (DEXA lean/fat)	Morphology	0.131499845	0.032984583	0.230015107	0.050263812	-0.04486843	-0.13401461	0.04427775	0.045483581	-0.172237836	-0.220703039	-0.123772634	0.024727599
body length	1	Body Composition (DEXA lean/fat)	Morphology	-0.034798775	-0.082452776	0.012855225	0.024313712	-0.005967725	-0.052622087	0.040686636	0.023803683	0.028272165	0.023325384	0.033218947	0.002523915
body temp	1	Echo	Heart	-0.032536794	-0.106642913	0.041569325	0.037809939	-0.030374152	-0.104453692	0.043705388	0.037796378	0.001853187	-5.00E-04	0.004206622	0.001200754
body weight	1	Body Weight	Morphology	0.024567521	-0.042040178	0.09117522	0.033984144	0.233579328	0.169497935	0.29766072	0.032695189	0.209677001	0.193872727	0.225481275	0.008063553
body weight after experiment	1	Indirect Calorimetry	Metabolism	0.085370779	0.029966456	0.140775103	0.028268031	0.28493705	0.232887527	0.336986573	0.026556367	0.203097327	0.186407596	0.219787058	0.008515325
body weight before experiment	1	Indirect Calorimetry	Metabolism	0.105351143	0.041246105	0.169456181	0.032707253	0.303899831	0.243542838	0.364256824	0.03079495	0.200863772	0.181636159	0.220091385	0.009810187
bone area	1	Body Composition (DEXA lean/fat)	Morphology	0.098158695	0.027282448	0.169034942	0.036162015	0.128654553	0.053365927	0.20394318	0.03841327	0.031524095	3.81E-04	0.062667582	0.015889826
bone mineral content (excluding skull)	1	Body Composition (DEXA lean/fat)	Morphology	0.170922993	0.062564223	0.279281762	0.055286102	0.209137156	0.10155997	0.316714342	0.054887328	0.037253715	-0.01308278	0.087590209	0.025682357
bone mineral density (excluding skull)	1	Body Composition (DEXA lean/fat)	Morphology	0.054263751	-0.088161187	0.196688688	0.07266712	0.049283007	-0.108786823	0.207352837	0.080649355	0.001228618	-0.018794171	0.021251407	0.010215896
calcium	1	Clinical Chemistry	Physiology	0.009794597	-0.04645996	0.066049155	0.028701832	0.013568281	-0.042460026	0.069596587	0.028586396	0.003656445	-6.09E-05	0.007373742	0.001896615
cardiac output	1	Echo	Heart	0.013381558	-0.079753534	0.10651665	0.047518777	0.101799078	0.020628717	0.182969439	0.041414211	0.093443911	0.058023301	0.128864521	0.018072072
center average speed	1	Open Field	Behaviour	0.016730003	-0.040473508	0.073933513	0.029186001	-0.058851464	-0.100420924	-0.017282004	0.021209298	-0.072461916	-0.114962216	-0.029961616	0.021684225
center distance travelled	1	Open Field	Behaviour	-0.016260258	-0.073324337	0.040803821	0.029114861	-0.106063661	-0.202334349	-0.009792973	0.049118601	-0.09402041	-0.194577424	0.006536604	0.051305542
center permanence time	1	Open Field	Behaviour	-0.025371541	-0.082643493	0.031900411	0.029220921	-0.025573358	-0.10143891	0.050292194	0.038707626	-0.003515068	-0.090288586	0.083258451	0.044273017
center resting time	1	Open Field	Behaviour	0.024449195	-0.073792182	0.122690572	0.050124072	-0.022868998	-0.154833947	0.109095952	0.067330293	-0.063075062	-0.221545672	0.095395548	0.080853838
chloride	1	Clinical Chemistry	Physiology	0.032155542	-0.12709718	0.191408263	0.081252882	0.024149146	-0.143850184	0.192148476	0.085715519	-0.01270466	-0.017734858	-0.007674463	0.002566474
click-evoked abr threshold	1	Auditory Brain Stem Response	Hearing	-0.052945014	-0.153481552	0.047591524	0.051295095	-0.056119846	-0.18276792	0.070528228	0.064617552	-0.015422111	-0.057719954	0.026875731	0.021580928
creatine kinase	1	Clinical Chemistry	Physiology	0.024123163	-0.107145671	0.155391997	0.066975126	-0.131879201	-0.396897435	0.133139033	0.135215869	-0.134441318	-0.383830274	0.114947639	0.127241601
creatinine	1	Clinical Chemistry	Physiology	0.035231494	-0.022920465	0.093383453	0.029669912	0.106637325	-0.220083145	0.433357795	0.16669718	-0.084407809	-0.132025072	-0.036790546	0.024294968
cv	1	Electrocardiogram (ECG)	Heart	0.187454392	0.071663118	0.303245666	0.059078266	-0.089572219	-0.24848326	0.069338823	0.081078552	-0.240130117	-0.341032209	-0.139228025	0.051481605
distance travelled - total	1	Open Field	Behaviour	-0.018781907	-0.085895661	0.048331847	0.03424234	-0.127258235	-0.199742645	-0.054773826	0.036982521	-0.112137263	-0.181632164	-0.042642363	0.035457233
ejection fraction	1	Echo	Heart	-0.030011059	-0.134506554	0.074484436	0.053315008	-0.05257349	-0.148317444	0.043170464	0.048849854	-0.028408577	-0.049257914	-0.00755924	0.010637612
end-diastolic diameter	1	Echo	Heart	0.11209716	0.043148895	0.181045424	0.035178332	0.174392935	0.08752517	0.2612607	0.044321103	0.060090692	0.035492315	0.084689069	0.012550423
end-systolic diameter	1	Echo	Heart	-0.008417606	-0.07808112	0.061245907	0.035543262	0.066896585	-0.001669228	0.135462397	0.0349832	0.076319501	0.045113576	0.107525427	0.015921683
fasted blood glucose concentration	1	Intraperitoneal glucose tolerance test (IPGTT)	Metabolism	-0.017724466	-0.125685515	0.090236583	0.05508318	0.070282392	-0.030243895	0.170808679	0.051289864	0.086841996	0.049300744	0.124383248	0.019154052
fat mass	1	Body Composition (DEXA lean/fat)	Morphology	0.040879892	-0.04301486	0.124774644	0.042804232	0.371431326	0.269878981	0.47298367	0.051813373	0.328208035	0.266903176	0.389512894	0.031278564
fat/body weight	1	Body Composition (DEXA lean/fat)	Morphology	0.077732743	-0.011973495	0.167438982	0.04576933	0.202077646	0.108355724	0.295799569	0.047818186	0.12352921	0.06386291	0.18319551	0.030442549
forelimb and hindlimb grip strength measurement mean	1	Grip Strength	Morphology	0.057815811	0.003999786	0.111631836	0.02745766	0.114598562	0.053052069	0.176145055	0.031401849	0.054188831	0.029483835	0.078893826	0.012604821
forelimb grip strength measurement mean	1	Grip Strength	Morphology	0.026505066	-0.01872401	0.071734142	0.023076483	0.099507647	0.053973974	0.145041319	0.023231893	0.06970607	0.043862512	0.095549628	0.013185731
fractional shortening	1	Echo	Heart	-0.014885234	-0.116166602	0.086396133	0.051675117	-0.057532589	-0.155855893	0.040790714	0.050165873	-0.041349779	-0.056710489	-0.02598907	0.007837241
free fatty acids	1	Clinical Chemistry	Physiology	0.028157585	-0.100253125	0.156568294	0.065516872	0.055410889	-0.073686148	0.184507925	0.065867045	0.019378303	-0.009370033	0.04812664	0.014667788
fructosamine	1	Clinical Chemistry	Physiology	-0.039786378	-0.1198801	0.040307343	0.040864895	-0.067823133	-0.151353754	0.015707489	0.042618447	-0.028357903	-0.069244726	0.012528921	0.020861007
glucose	1	Clinical Chemistry	Physiology	0.06926007	0.018402528	0.120117611	0.025948202	0.127947332	0.042300084	0.21359458	0.043698379	0.065088738	0.021849624	0.108327852	0.022061178
hdl-cholesterol	1	Clinical Chemistry	Physiology	-0.065017728	-0.125578625	-0.00445683	0.030898985	0.172435394	0.070106192	0.274764595	0.052209736	0.260696122	0.218042125	0.30335012	0.021762643
heart weight	1	Heart Weight	Morphology	0.176683152	0.067284267	0.286082037	0.055816783	0.365180605	0.216983964	0.513377245	0.07561192	0.173761542	0.140903736	0.206619348	0.016764495
heart weight normalised against body weight	1	Heart Weight	Morphology	0.079430349	-0.006059108	0.164919806	0.043617871	0.035557355	-0.097327178	0.168441887	0.067799477	-0.049557754	-0.083580889	-0.015534619	0.017359061
hematocrit	1	Hematology	Hematology	0.056635638	-0.051686201	0.164957478	0.05526726	0.0737071	-0.032863241	0.180277442	0.054373623	0.017396653	0.003517896	0.03127541	0.007081129
hemoglobin	1	Hematology	Hematology	0.086699994	0.026993595	0.146406393	0.030463008	0.086734517	0.019402216	0.154066818	0.034353846	0.005199182	-0.00802158	0.018419944	0.006745411
hr	1	Electrocardiogram (ECG)	Heart	-0.063449046	-0.173469914	0.046571822	0.056134127	-0.01403154	-0.148847407	0.120784328	0.06878487	0.040661721	-0.013921388	0.09524483	0.027849037
hrv	1	Electrocardiogram (ECG)	Heart	0.172259305	0.109429401	0.23508921	0.032056663	-0.081322545	-0.212546234	0.049901144	0.066952092	-0.250499045	-0.365743578	-0.135254512	0.058799312
initial response to glucose challenge	1	Intraperitoneal glucose tolerance test (IPGTT)	Metabolism	-0.09688209	-0.150378031	-0.04338615	0.027294349	0.042997143	0.01418065	0.071813636	0.014702562	0.11836258	0.085324235	0.151400925	0.016856608
insulin	1	Insulin Blood Level	Metabolism	-0.099329207	-0.372197498	0.173539084	0.139221074	0.17740025	-0.193809085	0.548609586	0.189395998	0.444545504	0.094449763	0.794641245	0.178623558
iron	1	Clinical Chemistry	Physiology	-0.097421362	-0.214173693	0.019330969	0.05956861	-0.253489772	-0.396364839	-0.110614705	0.072896782	-0.152797685	-0.19303072	-0.11256465	0.020527436
lactate dehydrogenase	1	Clinical Chemistry	Physiology	0.094124865	-0.021402176	0.209651906	0.058943451	0.14092696	-0.062059409	0.343913329	0.103566377	0.031880062	-0.141221763	0.204981886	0.08831888
latency to center entry	1	Open Field	Behaviour	0.125423904	0.033018479	0.217829329	0.047146491	0.364122072	0.205600024	0.52264412	0.080880082	0.273451883	0.073936589	0.472967177	0.101795388
ldl-cholesterol	1	Clinical Chemistry	Physiology	0.423164408	0.155177568	0.691151248	0.136730492	0.266928336	-0.095683284	0.629539956	0.185009328	-0.161549885	-0.601047806	0.277948035	0.224237753
lean mass	1	Body Composition (DEXA lean/fat)	Morphology	0.143575615	0.075934237	0.211216993	0.034511541	0.338244686	0.266486295	0.410003077	0.036612097	0.192894507	0.175242517	0.210546498	0.009006283
lean/body weight	1	Body Composition (DEXA lean/fat)	Morphology	0.195383284	0.091247986	0.299518582	0.05313123	0.184078566	0.086376412	0.28178072	0.049848954	-0.012278516	-0.025750433	0.001193402	0.006873553
left anterior chamber depth	1	Eye Morphology	Eye	-0.185485591	-0.430505843	0.05953466	0.12501263	-0.153498349	-0.400728334	0.093731637	0.126140065	0.033174629	0.028417197	0.037932062	0.002427306
left corneal thickness	1	Eye Morphology	Eye	-0.14466342	-0.233994954	-0.055331885	0.045578151	-0.135225247	-0.223417776	-0.047032718	0.044997015	0.007528283	-0.005708245	0.02076481	0.006753454
left inner nuclear layer	1	Eye Morphology	Eye	0.048045819	-0.036070588	0.132162225	0.042917323	0.048721721	-0.034762233	0.132205675	0.042594637	6.96E-04	-0.00950115	0.010892301	0.005202507
left outer nuclear layer	1	Eye Morphology	Eye	-0.067501217	-0.151166557	0.016164123	0.042687182	-0.061802548	-0.145286501	0.021681406	0.042594637	0.006381133	0.001170154	0.011592113	0.002658712
left posterior chamber depth	1	Eye Morphology	Eye	-0.263104583	-0.473475593	-0.052733574	0.10733412	-0.268736035	-0.479003464	-0.058468605	0.107281272	-0.002602712	-0.01466546	0.009460036	0.006154576
left total retinal thickness	1	Eye Morphology	Eye	-0.197576979	-0.438662657	0.0435087	0.123005157	-0.19326476	-0.426975148	0.040445629	0.119242185	0.002799541	-0.003490687	0.009089769	0.003209359
locomotor activity	1	Combined SHIRPA and Dysmorphology	Behaviour	0.096010561	0.022421424	0.169599699	0.037546168	-0.015906424	-0.057969413	0.026156564	0.021461103	-0.110580261	-0.176104341	-0.04505618	0.033431268
lvawd	1	Echo	Heart	0.022892407	-0.024704826	0.07048964	0.024284749	0.04540752	-0.001324887	0.092139928	0.023843503	0.024661359	0.011409506	0.037913213	0.006761274
lvaws	1	Echo	Heart	-0.001774893	-0.251758051	0.248208265	0.127544771	0.023260088	-0.177661724	0.2241819	0.102513012	0.011256899	-0.030607307	0.053121104	0.021359681
lvidd	1	Echo	Heart	0.045325649	-0.024189158	0.114840456	0.03546739	0.098145008	0.020814601	0.175475414	0.039455014	0.05280525	0.037866866	0.067743634	0.007621765
lvids	1	Echo	Heart	-0.063522824	-0.199094726	0.072049078	0.069170609	0.008335194	-0.133589419	0.150259807	0.072411847	0.075617665	0.052577744	0.098657585	0.011755277
lvpwd	1	Echo	Heart	-0.03173755	-0.125806194	0.062331093	0.047995088	-0.010424778	-0.127192153	0.106342598	0.059576286	0.030267394	0.013190023	0.047344765	0.008713105
lvpws	1	Echo	Heart	-0.019052157	-0.10146705	0.063362735	0.042049187	0.008959153	-0.082335646	0.100253952	0.046579835	0.026848727	0.006314607	0.047382846	0.010476784
magnesium	1	Urinalysis	Physiology	0.016169857	-0.023119562	0.055459275	0.02004599	-0.051305582	-0.116702061	0.014090897	0.033366164	-0.041335448	-0.113557983	0.030887086	0.036848909
mean cell hemoglobin concentration	1	Hematology	Hematology	0.037801475	-0.088063686	0.163666635	0.064218099	0.025306293	-0.108607631	0.159220217	0.068324686	-0.01134504	-0.015070191	-0.007619888	0.001900622
mean cell volume	1	Hematology	Hematology	0.003917512	-0.095749498	0.103584521	0.05085145	-0.003044718	-0.096174227	0.090084791	0.047515929	-0.006350177	-0.009964903	-0.002735451	0.001844282
mean corpuscular hemoglobin	1	Hematology	Hematology	-0.002583333	-0.065306461	0.060139794	0.032002184	-0.019346463	-0.08246699	0.043774064	0.032204942	-0.016976753	-0.01972305	-0.014230455	0.001401198
mean platelet volume	1	Hematology	Hematology	0.048736595	-0.004468759	0.101941949	0.027146088	0.035391344	-0.021032285	0.091814974	0.028788095	-0.017406617	-0.027604377	-0.007208857	0.005203034
mean r amplitude	1	Electrocardiogram (ECG)	Heart	0.008470336	-0.028209183	0.045149856	0.018714384	-0.094820848	-0.163049534	-0.026592162	0.034811194	-0.083561231	-0.150310834	-0.016811627	0.034056546
mean sr amplitude	1	Electrocardiogram (ECG)	Heart	0.028461745	-0.013194319	0.070117809	0.021253484	-0.087681095	-0.127077692	-0.048284499	0.020100674	-0.113025893	-0.155804781	-0.070247006	0.021826364
number of center entries	1	Open Field	Behaviour	0.015070335	-0.053490661	0.083631332	0.034980743	-0.036125878	-0.095247223	0.022995467	0.030164506	-0.058809239	-0.167990731	0.050372253	0.055705866
number of rears - total	1	Open Field	Behaviour	-0.001132616	-0.114111305	0.111846073	0.057643248	0.186949017	-0.039242194	0.413140227	0.115405799	0.179432795	0.056868204	0.301997386	0.062534104
others	1	Immunophenotyping	Immunology	-0.168490229	-0.259664817	-0.077315641	0.046518502	-0.151519507	-0.24359564	-0.059443374	0.046978482	0.01961583	0.004934917	0.034296744	0.0074904
pdcs	1	Immunophenotyping	Immunology	-0.173255336	-0.400384513	0.053873841	0.115884363	-0.257249072	-0.718620065	0.204121921	0.235397689	-0.091561928	-0.252223585	0.069099729	0.081971739
percentage center time	1	Open Field	Behaviour	-0.021967896	-0.086318381	0.04238259	0.032832484	-0.018890708	-0.091208822	0.053427405	0.036897675	-0.00618018	-0.097254155	0.084893795	0.046467168
periphery average speed	1	Open Field	Behaviour	-0.04442717	-0.108287043	0.019432703	0.032582167	-0.140130372	-0.211770914	-0.068489831	0.036551968	-0.09638381	-0.144604319	-0.048163302	0.024602752
periphery distance travelled	1	Open Field	Behaviour	-0.031321732	-0.091831386	0.029187922	0.03087284	-0.134223637	-0.187409664	-0.08103761	0.027136227	-0.103723946	-0.171483631	-0.035964261	0.034571903
periphery permanence time	1	Open Field	Behaviour	-0.036917747	-0.127707609	0.053872114	0.046322209	-0.029497801	-0.100634612	0.041639009	0.036294958	0.007703842	-0.013785043	0.029192727	0.010963918
periphery resting time	1	Open Field	Behaviour	-0.053634568	-0.126604454	0.019335319	0.037230218	-0.057245931	-0.107151498	-0.007340363	0.025462492	0.002600682	-0.055853799	0.061055163	0.029824263
phosphorus	1	Clinical Chemistry	Physiology	-0.048589706	-0.083910068	-0.013269345	0.018020924	-0.082612003	-0.157647346	-0.007576659	0.038284042	-0.042061637	-0.081358235	-0.00276504	0.020049653
platelet count	1	Hematology	Hematology	0.07371983	0.020586243	0.126853417	0.027109471	0.241513486	0.186532955	0.296494018	0.028051807	0.164219156	0.136982022	0.191456291	0.013896752
pnn5(6>ms)	1	Electrocardiogram (ECG)	Heart	0.290690475	0.171620221	0.409760729	0.060751246	-0.292601306	-0.527212101	-0.05799051	0.119701585	-0.600476651	-0.924411325	-0.276541977	0.16527583
potassium	1	Clinical Chemistry	Physiology	-0.070552223	-0.221498947	0.080394501	0.07701505	-0.007467531	-0.172936571	0.158001509	0.084424531	0.070416167	0.047664714	0.09316762	0.011608097
pq	1	Electrocardiogram (ECG)	Heart	-0.065095981	-0.153877619	0.023685658	0.045297587	-0.06483217	-0.12706884	-0.002595499	0.031753987	0.001565621	-0.025986525	0.029117767	0.014057476
pr	1	Electrocardiogram (ECG)	Heart	-0.056485989	-0.104837113	-0.008134866	0.024669394	-0.075471828	-0.123522383	-0.027421273	0.02451604	-0.018378534	-0.031988682	-0.004768386	0.006944081
qrs	1	Electrocardiogram (ECG)	Heart	0.072545383	0.03547224	0.109618527	0.018915217	0.068107351	0.030086855	0.106127847	0.019398569	-0.00542331	-0.015488454	0.004641834	0.005135372
qtc	1	Electrocardiogram (ECG)	Heart	0.032810612	-0.010103199	0.075724422	0.021895203	0.03104729	-0.020736469	0.08283105	0.026420771	-5.05E-04	-0.008569562	0.007560368	0.004114854
qtc dispersion	1	Electrocardiogram (ECG)	Heart	0.003125807	-0.052391895	0.058643509	0.028325879	-0.004650119	-0.106053043	0.096752806	0.051737137	-0.00773728	-0.051016186	0.035541626	0.02208148
red blood cell count	1	Hematology	Hematology	0.077345501	0.007193299	0.147497702	0.035792597	0.099727807	0.031699595	0.16775602	0.034708909	0.02284931	0.008858267	0.036840354	0.007138419
red blood cell distribution width	1	Hematology	Hematology	0.124846423	-0.003514793	0.253207639	0.06549162	0.135345999	-0.003586181	0.274278179	0.070885068	0.010478941	-0.003205642	0.024163524	0.006982058
respiration rate	1	Echo	Heart	-0.138484308	-0.217873598	-0.059095018	0.040505484	-0.070357012	-0.179587487	0.038873462	0.055730858	0.061103366	0.022714139	0.099492593	0.0195867
respiratory exchange ratio	1	Indirect Calorimetry	Metabolism	-0.011656453	-0.08964896	0.066336054	0.039792827	-0.01065296	-0.087848294	0.066542374	0.039386098	0.00170269	-0.005734827	0.009140208	0.003794721
right anterior chamber depth	1	Eye Morphology	Eye	-0.449143209	-1.329354639	0.431068222	0.449095717	-0.415737679	-1.291862029	0.460386671	0.447010433	0.031609847	0.02645119	0.036768505	0.002632016
right corneal thickness	1	Eye Morphology	Eye	-0.035589824	-0.228052247	0.156872598	0.098196918	-0.030655	-0.196369249	0.135059248	0.084549639	-0.001385459	-0.023782998	0.02101208	0.011427526
right inner nuclear layer	1	Eye Morphology	Eye	-0.254508331	-0.763311604	0.254294942	0.259598277	-0.278511351	-0.837313348	0.280290646	0.285108299	-0.017508968	-0.066415784	0.031397849	0.024952916
right outer nuclear layer	1	Eye Morphology	Eye	0.006125252	-0.078124093	0.090374597	0.04298515	0.010909775	-0.073142656	0.094962205	0.042884681	0.005551344	5.19E-05	0.011050794	0.002805893
right posterior chamber depth	1	Eye Morphology	Eye	-0.077567343	-0.290568814	0.135434128	0.108676217	-0.07645711	-0.289315186	0.136400966	0.108603055	0.007198978	-0.017843362	0.032241318	0.012776939
right total retinal thickness	1	Eye Morphology	Eye	-0.19879932	-0.645731956	0.248133316	0.228031045	-0.192548241	-0.628571477	0.243474995	0.222464923	0.005288173	-0.00459567	0.015172015	0.005042869
rmssd	1	Electrocardiogram (ECG)	Heart	0.180027316	-0.088231733	0.448286366	0.136869377	-0.016104847	-0.411280891	0.379071197	0.201624136	-0.117870307	-0.24498426	0.009243646	0.064855249
rp macrophage (cd19- cd11c-)	1	Immunophenotyping	Immunology	-0.076577099	-0.339807481	0.186653283	0.134303683	-0.074769139	-0.33513162	0.185593342	0.132840441	-0.074639564	-0.207297958	0.05801883	0.067684098
rr	1	Electrocardiogram (ECG)	Heart	-0.076150453	-0.187668722	0.035367815	0.056898121	-0.089686878	-0.20634582	0.026972063	0.059520962	-0.012502261	-0.021408249	-0.003596272	0.004543955
sodium	1	Clinical Chemistry	Physiology	0.026209971	-0.117167375	0.169587317	0.073153052	0.033822803	-0.13371619	0.201361795	0.085480649	0.009968039	0.006581535	0.013354544	0.00172784
spleen weight	1	Immunophenotyping	Immunology	0.18742593	-0.050087475	0.424939334	0.121182535	0.11337064	-0.160480727	0.387222007	0.139722653	-0.154234894	-0.210441478	-0.09802831	0.028677355
st	1	Electrocardiogram (ECG)	Heart	0.00328878	-0.054451233	0.061028793	0.029459732	-0.005497584	-0.081180966	0.070185798	0.03861468	-0.003490194	-0.017591667	0.010611279	0.007194761
stroke volume	1	Echo	Heart	0.059427584	-0.07824453	0.197099699	0.070242165	0.157432998	0.009189143	0.305676852	0.075636009	0.093737454	0.077558738	0.10991617	0.008254599
tibia length	1	Heart Weight	Morphology	-0.147540339	-0.439612676	0.144531999	0.149019237	-0.137440083	-0.42613522	0.151255054	0.147296144	0.009519914	0.005919862	0.013119966	0.001836795
total bilirubin	1	Clinical Chemistry	Physiology	0.06054492	-0.009766896	0.130856735	0.035874035	0.002267116	-0.085990955	0.090525187	0.045030455	-0.055033279	-0.097951793	-0.012114764	0.021897604
total cholesterol	1	Clinical Chemistry	Physiology	0.09425949	-0.075159646	0.263678627	0.086439923	0.314220814	0.112561293	0.515880335	0.102889401	0.202758273	0.175047702	0.230468844	0.014138306
total food intake	1	Indirect Calorimetry	Metabolism	-0.11922926	-0.254290165	0.015831645	0.068909891	-0.096484184	-0.256491156	0.063522789	0.08163771	0.026769126	-0.023328485	0.076866738	0.025560475
total protein	1	Clinical Chemistry	Physiology	-0.042234709	-0.062387833	-0.022081585	0.010282395	-0.035590934	-0.061912678	-0.00926919	0.013429708	0.009265976	-8.16E-04	0.019347766	0.005143865
total water intake	1	Indirect Calorimetry	Metabolism	-0.145738285	-0.237316453	-0.054160116	0.046724414	-0.209744277	-0.268194824	-0.15129373	0.029822256	-0.065428352	-0.137422009	0.006565306	0.036732133
triglycerides	1	Clinical Chemistry	Physiology	-0.032002029	-0.123365933	0.059361875	0.046615093	0.326895701	0.208711102	0.4450803	0.060299373	0.347355231	0.259200613	0.435509849	0.044977672
urea (blood urea nitrogen - bun)	1	Clinical Chemistry	Physiology	-0.140530582	-0.266412025	-0.014649139	0.064226406	-0.095003998	-0.250789701	0.060781705	0.079483962	0.040316195	0.005188264	0.075444127	0.017922744
uric acid	1	Clinical Chemistry	Physiology	0.036706244	-0.066061941	0.13947443	0.052433711	0.362695712	0.09145118	0.633940243	0.13839261	0.44723487	-0.080189055	0.974658795	0.269098784
white blood cell count	1	Hematology	Hematology	-0.090795735	-0.170306269	-0.0112852	0.040567345	0.116844588	-0.002393411	0.236082586	0.060836831	0.197887565	0.13683048	0.25894465	0.031152146
whole arena average speed	1	Open Field	Behaviour	-0.01566343	-0.085756448	0.054429588	0.035762401	-0.114014918	-0.18400291	-0.044026926	0.035708815	-0.099743652	-0.151956584	-0.047530719	0.026639741
whole arena resting time	1	Open Field	Behaviour	-0.053130668	-0.101167227	-0.005094108	0.024508899	-0.059367154	-0.107606711	-0.011127596	0.024612471	0.00458779	-0.05133962	0.0605152	0.028534917
