# Supplementary material for: Sexual dimorphism in trait variability and its eco-evolutionary and statistical implications
Source: eLife. 2020 Nov 17;9:e63170. doi: 10.7554/eLife.63170 (PMC7704105; doi:10.7554/eLife.63170)
Supplement: Figure 4—source data 2. [file elife-63170-fig4-data2.csv.zip]

Archive with 1 entries (1 files):
- Figure 4  source data 2.csv
