# Supplementary material for: Sexual dimorphism in trait variability and its eco-evolutionary and statistical implications
Source: eLife. 2020 Nov 17;9:e63170. doi: 10.7554/eLife.63170 (PMC7704105; doi:10.7554/eLife.63170)
Supplement: Figure 4—source data 2. [file elife-63170-fig4-data2.csv.zip › Figure 4 source data 2.csv]

GroupingTerm	lnCVR	lnCVR_lower	lnCVR_upper	lnCVR_se	lnCVR_I2	lnVR	lnVR_lower	lnVR_upper	lnVR_se	lnVR_I2	lnRR	lnRR_lower	lnRR_upper	lnRR_se	lnRR_I2
Behaviour	-0.003504851	-0.024068824	0.017059121	0.010492016	39.03279789	-0.017834494	-0.073986227	0.038317239	0.02864937	92.79916191	-0.019920623	-0.063438824	0.023597578	0.022203572	89.23815271
Morphology	0.077445258	0.041417111	0.113473404	0.018382045	67.2818054	0.151417093	0.081882608	0.220951578	0.03547743	90.62639166	0.067816016	0.007222531	0.128409502	0.030915612	99.69833601
Metabolism	-0.043083123	-0.112594542	0.026428296	0.035465661	84.8007203	0.091060863	-0.033768788	0.215890513	0.063689768	96.78299595	0.142257666	0.036435184	0.248080149	0.053992055	99.37740588
Physiology	0.012679189	-0.014009442	0.03936782	0.013616899	70.56586829	0.035982066	-0.02779436	0.099758491	0.03253959	90.64322207	0.016369478	-0.044336385	0.077075342	0.030972949	99.8171782
Immunology	-0.06818172	-0.098013543	-0.038349898	0.015220597	40.7694306	-0.111238224	-0.162214972	-0.060261476	0.026009023	58.01960105	-0.057483957	-0.107421267	-0.007546647	0.025478688	96.14794681
Hematology	0.021786545	-0.016504531	0.060077622	0.019536623	60.75257597	0.080211058	0.03153897	0.128883147	0.024833155	64.94307036	0.038853737	-0.002427357	0.08013483	0.021062169	99.63010622
Heart	0.018383893	-0.012837482	0.049605267	0.015929565	81.29798321	-0.005081004	-0.035700317	0.025538308	0.015622385	74.05784549	-0.004893287	-0.032423952	0.022637377	0.014046516	98.98516263
Hearing	0.015730245	-0.011199856	0.042660346	0.0137401	21.75599014	0.010685756	-0.023044007	0.04441552	0.017209379	22.79692497	-0.013236557	-0.033598224	0.007125109	0.010388796	79.48600744
Eye	-0.081793214	-0.147682099	-0.015904329	0.033617396	49.80988386	-0.074449703	-0.138138003	-0.010761404	0.032494628	48.30933091	0.009118622	0.001207075	0.017030168	0.004036577	90.52849332
All	0.004655293	-0.008624198	0.017934784	0.006775375	76.48551857	0.015663425	-0.007745729	0.039072579	0.011943666	90.75957807	0.012433191	-0.006147449	0.031013831	0.009480093	99.71605004
